# Supplementary material for: Breaking the Restriction Barriers and Applying CRISPRi as a Gene Silencing Tool in Pseudoclostridium thermosuccinogenes
Source: Microorganisms. 2022 Mar 24;10(4):698. doi: 10.3390/microorganisms10040698 (PMC9044749; doi:10.3390/microorganisms10040698)
Supplement: Supplementary file 1 [file microorganisms-10-00698-s001.zip]

Archive with 1 entries (1 files):
- microorganisms-1603118-supplementary.pdf
